# Supplementary material for: Randomized communication nudges to increase primary care engagement among Medicaid enrollees in Maine
Source: Health Aff Sch. 2026 Jun 24;4(6):qxag100. doi: 10.1093/haschl/qxag100 (PMC13293377; doi:10.1093/haschl/qxag100)
Supplement: qxag100_Supplementary_Data [file qxag100_supplementary_data.zip]

Archive with 7 entries (7 files):
- coi_disclosure_Biondi.docx
- coi_disclosure_goldman.docx
- coi_disclosure_wallace.docx
- ICMJE Sommers HA Disclosure 4-2026.docx
- Nguyen_coi_MaineCare.docx
- Appendix_clean_4_27_26.docx
- coi_disclosure Gordon.docx
